# Supplementary material for: Circ_0030998 promotes tumor proliferation and angiogenesis by sponging miR-567 to regulate VEGFA in colorectal cancer
Source: Cell Death Discov. 2021 Jun 24;7:160. doi: 10.1038/s41420-021-00544-7 (PMC8257860; doi:10.1038/s41420-021-00544-7)
Supplement: Supplementary file 1 — Table S1 [file 41420_2021_544_MOESM1_ESM.xlsx]

## Sheet: Sheet1
Table S1. Information of the qRT-PCR primers, siRNAs, and shRNA sequence involved in the present study.
	Forward primer (5’-3’)	Reversed primer (5’-3’)
hsa_circ_0007610	TTGGATTGAAAGAAGCCCAGCT	TCTTAATGACGCCAGGTTTAAGCT
hsa_circ_0003037	GACAGAATACGACAGGAGGATCTCAG	CTCTCCCACCTGAAAGGTATGCAA
hsa_circ_0000467	ACAATGGGACTTAAAAATGCGAGGA	ACAACTGCTTGCAACAGGAGG
hsa_circ_0008259	ACAGATTGGATTGAAAGAAGCCCA	TCACACAGCAGAACACCATTTTCT
hsa_circ_0007542	CGCATTTCTACCAGGTTACAGGA	GTGTTCTGCTGTCCTGTTTTTATTGG
hsa_circ_0030998	GCAACACGTTACAGCGTCCA	AGCACCACTGTGGCATCTGA
hsa_circ_0008812	GCCCAACAGCAACTGACAGT	TGACCTGCTACTGGAAAGGCA
hsa_circ_0001958	CTGACCCTCTCCCCAAGAAGA	AGGCCACACAGCACACAAAA
hsa_circ_0000839	GGTTGATCGGCTTCAGAGGC	ACTGACAAAGCTGGCTCCAAA
hsa_circ_0005223	CACGCAGTCTGCTTCAGTGC	AACGTAACTGGGAGGGTGCC
hsa_circ_0006168	TGAACTTGGTCGGCTCTTCCA	GGCTACCTCCTCTGCTGACA
hsa_circ_0088036	CGGGCTCTGTCTTCGGAACT	TGCTTCTCCATCTCAAGCAGGT
hsa_circ_0036683	GTGCCCTGCCCAACATTGAA	GCCGGTCAGGTCAGATCTCT
hsa_circ_0006527	TGGAGTTGGAGACAGGCACC	GGCCCATTCTCACTTGGTGC
hsa_circ_0006006	CATGACGACGTTCCGCAGTG	ACACCTCTGTTGGCATGGTGT
hsa_circ_0087855	AGCCAGCAGAGACACCAGTG	TGACCTGCTACTGGAAAGGCA
hsa_circ_0006134	GGCAACAGCACTCCCTTTGT	GTCCAATAGCCTTATGAAGCTGGC
hsa_circ_0008139	AGCAACTCAAGGACCTTTAGCAA	TGTCAATTTAACTCGGCTGTGATCA
hsa_circ_0005218	TCTTGCCACCTTGCGACGTA	GGTGATCCTCAATGCTCTGTGC
hsa_circ_0006174	AGCCAGCAGAGACACCAGTG	TGCTGGTGTGGACACTGCTT
hsa_circ_0007351	GACACTGCCCGATATGTTACATCA	GGAGTCCTACGATCCTAGAATTATTGG
GAPDH	GGGAGCCAAAAGGGTCAT	GAGTCCTTCCACGATACCAA
miR-567	TAGGTACTAGGTGGAAGGAG	CCACTGAAAGGCAATGGAAG
siRNA/shRNA sequence	(5’-3’)
miR-567 inhibitor	GUUCUGUCCUGGAAGAACAUACU
sh-Circ-0030998	ACGAATGAATCCTCAGATTTT
si-VEGFA	GGCAGCUUGAGUUAAACGATT
si-Circ-0030998-1	AGCTCCAAAGAACATGACCTT
si-Circ-0030998-2	GAGCTCCAAAGAACATGACCT
si-NC	TCACCCACACTGTGCCCATCTACG
