# Supplementary material for: Circ_0030998 promotes tumor proliferation and angiogenesis by sponging miR-567 to regulate VEGFA in colorectal cancer
Source: Cell Death Discov. 2021 Jun 24;7:160. doi: 10.1038/s41420-021-00544-7 (PMC8257860; doi:10.1038/s41420-021-00544-7)
Supplement: Supplementary file 2 — Table S2 [file 41420_2021_544_MOESM2_ESM.xlsx]

## Sheet: Sheet1
Table S2. 155 upregulated circRNAs and 29 downregulated circRNAs with p-value < 0.05 and |fold change| > 2 generated from microarray data GSE138589
circRNA	Alias	adj.P.Val	P.Value	t	B	logFC
hsa_circRNA_102046	hsa_circ_0043256	0.0927	0.0015937	-3.96299	-0.9388	-1.99354
hsa_circRNA_104342	hsa_circ_0003162	0.0876	0.0012085	-4.10943	-0.6876	-1.85005
hsa_circRNA_102045	hsa_circ_0002404	0.0876	0.0008398	-4.30381	-0.3577	-1.74562
hsa_circRNA_100302	hsa_circ_0013587	0.0582	1.57e-05	-6.62864	3.1432	-1.74087
hsa_circRNA_103134	hsa_circ_0061749	0.0894	0.0014818	-4.00143	-0.8726	-1.65177
hsa_circRNA_001587	hsa_circ_0000979	0.1344	0.0067663	-3.2098	-2.2534	-1.57951
hsa_circRNA_104126	hsa_circ_0076798	0.1152	0.0024479	-3.7377	-1.329	-1.52657
hsa_circRNA_104513	hsa_circ_0007518	0.1269	0.0055196	-3.31517	-2.0685	-1.44934
hsa_circRNA_100719	hsa_circ_0020390	0.1262	0.0053591	-3.33045	-2.0417	-1.44822
hsa_circRNA_000926	hsa_circ_0001022	0.0681	0.0002344	-5.00438	0.7895	-1.42807
hsa_circRNA_100660	hsa_circ_0019390	0.1181	0.0038665	-3.49966	-1.7449	-1.40161
hsa_circRNA_105013	hsa_circ_0001936	0.1227	0.0048234	-3.38498	-1.946	-1.36526
hsa_circRNA_102171	hsa_circ_0004789	0.1339	0.0067014	-3.21478	-2.2446	-1.27676
hsa_circRNA_102485	hsa_circ_0050102	0.208	0.028558	-2.45926	-3.5478	-1.27312
hsa_circRNA_104736	hsa_circ_0086414	0.1969	0.024617	-2.53778	-3.4159	-1.19716
hsa_circRNA_102600	hsa_circ_0000958	0.1135	0.0023214	-3.76546	-1.2807	-1.19411
hsa_circRNA_000942	hsa_circ_0001303	0.0681	8.1e-05	-5.61681	1.7296	-1.18693
hsa_circRNA_103674	hsa_circ_0070113	0.1619	0.0133117	-2.85928	-2.8654	-1.18496
hsa_circRNA_104200	hsa_circ_0007798	0.0681	0.000175	-5.16997	1.0498	-1.18173
hsa_circRNA_000963	hsa_circ_0001644	0.1175	0.0035492	-3.54413	-1.667	-1.17929
hsa_circRNA_101213	hsa_circ_0029426	0.0861	0.0005349	-4.54779	0.0498	-1.17632
hsa_circRNA_100748	hsa_circ_0020926	0.1315	0.0062759	-3.24872	-2.1851	-1.1571
hsa_circRNA_100430	hsa_circ_0007167	0.2474	0.0488239	-2.17132	-4.0184	-1.10267
hsa_circRNA_101706	hsa_circ_0005394	0.1871	0.021039	-2.62039	-3.276	-1.10197
hsa_circRNA_104858	hsa_circ_0087897	0.1471	0.0091706	-3.05249	-2.5289	-1.07883
hsa_circRNA_101373	hsa_circ_0005139	0.1627	0.0136019	-2.84808	-2.8848	-1.03167
hsa_circRNA_100395	hsa_circ_0015278	0.1975	0.0254197	-2.52085	-3.4445	-1.01749
hsa_circRNA_101282	hsa_circ_0030569	0.1825	0.0185731	-2.6857	-3.1645	-1.0122
hsa_circRNA_001288	hsa_circ_0000999	0.2328	0.0416759	-2.25716	-3.8805	-1.00397
hsa_circRNA_103344	hsa_circ_0001290	0.1441	0.0086199	3.08454	-2.4729	1.00018
hsa_circRNA_104758	hsa_circ_0002976	0.1175	0.0037859	3.51059	-1.7257	1.00173
hsa_circRNA_101068	hsa_circ_0026349	0.2017	0.0264031	2.5008	-3.4782	1.00211
hsa_circRNA_101548	hsa_circ_0008153	0.137	0.0070387	3.18939	-2.2892	1.00267
hsa_circRNA_103450	hsa_circ_0002768	0.1175	0.0028246	3.66298	-1.4592	1.00395
hsa_circRNA_100359	hsa_circ_0008998	0.1209	0.0041327	3.46511	-1.8054	1.01244
hsa_circRNA_100597	hsa_circ_0018401	0.1731	0.0162699	2.75483	-3.0458	1.01441
hsa_circRNA_104871	hsa_circ_0088036	0.0979	0.0017644	3.90939	-1.0312	1.0152
hsa_circRNA_104060	hsa_circ_0007218	0.1339	0.0067134	3.21386	-2.2463	1.01666
hsa_circRNA_101514	hsa_circ_0035189	0.2265	0.0381474	2.30479	-3.803	1.01772
hsa_circRNA_102285	hsa_circ_0007706	0.2025	0.027116	2.48671	-3.5018	1.0203
hsa_circRNA_100213	hsa_circ_0000069	0.1175	0.0033834	3.56901	-1.6234	1.02401
hsa_circRNA_104141	hsa_circ_0001615	0.2256	0.0367775	2.32442	-3.7709	1.02964
hsa_circRNA_100243	hsa_circ_0000073	0.239	0.043959	2.22833	-3.9271	1.03086
hsa_circRNA_104869	hsa_circ_0003697	0.2467	0.0477856	2.18303	-3.9998	1.03154
hsa_circRNA_104658	hsa_circ_0004592	0.18	0.0179926	2.7023	-3.1361	1.0335
hsa_circRNA_101367	hsa_circ_0001998	0.1846	0.0201427	2.64322	-3.2371	1.03545
hsa_circRNA_100490	hsa_circ_0006415	0.1175	0.0037608	3.51405	-1.7196	1.03578
hsa_circRNA_100352	hsa_circ_0000137	0.1441	0.0085862	3.08657	-2.4693	1.03623
hsa_circRNA_101900	hsa_circ_0040809	0.1974	0.0250169	2.52928	-3.4303	1.03664
hsa_circRNA_103894	hsa_circ_0073035	0.1315	0.0062096	3.25422	-2.1755	1.03705
hsa_circRNA_103762	hsa_circ_0006225	0.176	0.0167386	2.74002	-3.0713	1.03971
hsa_circRNA_102355	hsa_circ_0006527	0.0876	0.001415	4.02581	-0.8307	1.04055
hsa_circRNA_101638	hsa_circ_0036683	0.0979	0.0017493	3.91392	-1.0234	1.04277
hsa_circRNA_103883	hsa_circ_0072904	0.1173	0.0025549	3.71536	-1.3679	1.04798
hsa_circRNA_104776	hsa_circ_0001860	0.1175	0.0035542	3.54339	-1.6683	1.048
hsa_circRNA_103968	hsa_circ_0007452	0.2253	0.0365819	2.32728	-3.7662	1.04967
hsa_circRNA_100487	hsa_circ_0005223	0.0681	0.000104	5.47017	1.5102	1.05033
hsa_circRNA_000556	hsa_circ_0000442	0.1761	0.0168901	2.73532	-3.0794	1.05572
hsa_circRNA_103343	hsa_circ_0002569	0.1975	0.0252532	2.52432	-3.4386	1.05593
hsa_circRNA_101835	hsa_circ_0005615	0.158	0.0115612	2.93247	-2.7383	1.05601
hsa_circRNA_101241	hsa_circ_0008902	0.2236	0.035856	2.33802	-3.7486	1.05638
hsa_circRNA_103827	hsa_circ_0008621	0.1627	0.0137216	2.84352	-2.8927	1.06294
hsa_circRNA_103487	hsa_circ_0006697	0.158	0.0116328	2.92927	-2.7439	1.0636
hsa_circRNA_102025	hsa_circ_0007542	0.0868	0.0005755	4.50797	-0.0162	1.06635
hsa_circRNA_100363	hsa_circ_0014717	0.1619	0.0133472	2.8579	-2.8678	1.06912
hsa_circRNA_103670	hsa_circ_0006168	0.109	0.0020999	3.81796	-1.1895	1.07012
hsa_circRNA_101506	hsa_circ_0003598	0.1362	0.0069135	3.19867	-2.2729	1.07042
hsa_circRNA_101648	hsa_circ_0000651	0.1457	0.0089991	3.06226	-2.5118	1.07718
hsa_circRNA_103757	hsa_circ_0008618	0.1227	0.0043375	3.44001	-1.8494	1.07825
hsa_circRNA_102713	hsa_circ_0000997	0.1373	0.0074937	3.15698	-2.346	1.07993
hsa_circRNA_102447	hsa_circ_0005360	0.2358	0.042728	2.24369	-3.9023	1.09048
hsa_circRNA_102893	hsa_circ_0004001	0.1441	0.008548	3.08888	-2.4653	1.09374
hsa_circRNA_104767	hsa_circ_0086736	0.1227	0.0049044	3.37636	-1.9611	1.1008
hsa_circRNA_101019	hsa_circ_0006420	0.1631	0.0139513	2.83489	-2.9076	1.11806
hsa_circRNA_101269	hsa_circ_0004245	0.2456	0.0471613	2.19018	-3.9883	1.11835
hsa_circRNA_104731	hsa_circ_0006134	0.0876	0.0013713	4.04243	-0.8022	1.12097
hsa_circRNA_104435	hsa_circ_0001727	0.2097	0.0292776	2.44606	-3.5698	1.12242
hsa_circRNA_104765	hsa_circ_0001850	0.2109	0.0298006	2.43666	-3.5855	1.12353
hsa_circRNA_101119	hsa_circ_0002762	0.1619	0.0131847	2.86426	-2.8568	1.1289
hsa_circRNA_102960	hsa_circ_0001118	0.1315	0.0063588	3.24193	-2.197	1.13048
hsa_circRNA_001914	hsa_circ_0000902	0.1175	0.0032291	3.59328	-1.581	1.13101
hsa_circRNA_104999	hsa_circ_0001922	0.1929	0.0228426	2.57718	-3.3493	1.1328
hsa_circRNA_104913	hsa_circ_0002544	0.2265	0.0381249	2.30511	-3.8025	1.15644
hsa_circRNA_102503	hsa_circ_0000921	0.1175	0.0034477	3.55921	-1.6406	1.15703
hsa_circRNA_102962	hsa_circ_0001119	0.237	0.0432064	2.23767	-3.912	1.15793
hsa_circRNA_104768	hsa_circ_0003410	0.1619	0.0131448	2.86584	-2.854	1.1765
hsa_circRNA_100543	hsa_circ_0000211	0.1175	0.0033086	3.58063	-1.6031	1.17681
hsa_circRNA_101276	hsa_circ_0008259	0.0876	0.0006484	4.4432	-0.1239	1.17699
hsa_circRNA_104522	hsa_circ_0082950	0.205	0.0276998	2.47543	-3.5207	1.18946
hsa_circRNA_103861	hsa_circ_0001494	0.1498	0.0097629	3.02008	-2.5855	1.19894
hsa_circRNA_104733	hsa_circ_0002359	0.1589	0.0124521	2.89395	-2.8052	1.20298
hsa_circRNA_104850	hsa_circ_0087855	0.0876	0.0013959	4.03302	-0.8184	1.22849
hsa_circRNA_102329	hsa_circ_0047270	0.1173	0.0025377	3.71889	-1.3617	1.22956
hsa_circRNA_104170	hsa_circ_0006404	0.1316	0.0064046	3.23822	-2.2035	1.23913
hsa_circRNA_101232	hsa_circ_0006732	0.1175	0.0032797	3.58519	-1.5951	1.24573
hsa_circRNA_104651	hsa_circ_0084927	0.1841	0.01935	2.66425	-3.2012	1.24707
hsa_circRNA_104411	hsa_circ_0006098	0.1373	0.0075015	3.15644	-2.3469	1.24976
hsa_circRNA_101874	hsa_circ_0003315	0.2155	0.0315029	2.40712	-3.6346	1.25166
hsa_circRNA_101854	hsa_circ_0006845	0.1498	0.009757	3.0204	-2.585	1.25171
hsa_circRNA_100364	hsa_circ_0004680	0.1589	0.0122557	2.9022	-2.7909	1.25619
hsa_circRNA_101836	hsa_circ_0000711	0.2109	0.0296765	2.43888	-3.5818	1.25965
hsa_circRNA_100546	hsa_circ_0007292	0.1175	0.0036242	3.53326	-1.686	1.27049
hsa_circRNA_103775	hsa_circ_0005066	0.1556	0.0108173	2.96695	-2.6782	1.27053
hsa_circRNA_001535	hsa_circ_0001740	0.2269	0.038374	2.30161	-3.8082	1.27134
hsa_circRNA_102856	hsa_circ_0006006	0.0876	0.0014149	4.02586	-0.8307	1.27142
hsa_circRNA_103680	hsa_circ_0003549	0.1333	0.0065424	3.22721	-2.2229	1.28384
hsa_circRNA_104233	hsa_circ_0078362	0.1407	0.0078374	3.13378	-2.3866	1.3066
hsa_circRNA_101262	hsa_circ_0002215	0.1685	0.0152196	2.78961	-2.9859	1.30681
hsa_circRNA_104168	hsa_circ_0008514	0.1204	0.0040884	3.4707	-1.7956	1.30706
hsa_circRNA_103038	hsa_circ_0060055	0.1524	0.0103231	2.99118	-2.636	1.30854
hsa_circRNA_100486	hsa_circ_0001958	0.0681	0.0002104	5.06547	0.886	1.31871
hsa_circRNA_104034	hsa_circ_0075341	0.2175	0.0325817	2.38919	-3.6643	1.32089
hsa_circRNA_104492	hsa_circ_0001747	0.1929	0.022749	2.57934	-3.3457	1.32427
hsa_circRNA_103978	hsa_circ_0074371	0.1899	0.0221118	2.59428	-3.3204	1.32458
hsa_circRNA_104419	hsa_circ_0080845	0.1937	0.02363	2.55934	-3.3795	1.33847
hsa_circRNA_102361	hsa_circ_0000847	0.1813	0.018249	2.6949	-3.1488	1.34365
hsa_circRNA_104300	hsa_circ_0004349	0.1152	0.0024572	3.73572	-1.3324	1.34665
hsa_circRNA_101277	hsa_circ_0007610	0.0582	2.42e-05	6.35163	2.7736	1.35991
hsa_circRNA_000166	hsa_circ_0000512	0.2249	0.0364639	2.32901	-3.7634	1.36475
hsa_circRNA_104417	hsa_circ_0008139	0.0876	0.0013471	4.05186	-0.7861	1.36562
hsa_circRNA_103492	hsa_circ_0001346	0.1175	0.0032645	3.58761	-1.5909	1.36809
hsa_circRNA_100381	hsa_circ_0009109	0.1315	0.0061146	3.26219	-2.1615	1.36839
hsa_circRNA_104448	hsa_circ_0007520	0.1975	0.0252429	2.52453	-3.4383	1.36964
hsa_circRNA_102097	hsa_circ_0044195	0.2474	0.0487603	2.17203	-4.0173	1.36977
hsa_circRNA_104851	hsa_circ_0008812	0.0861	0.0004865	4.59948	0.135	1.37387
hsa_circRNA_103312	hsa_circ_0001278	0.1339	0.0067082	3.21426	-2.2456	1.3788
hsa_circRNA_104700	hsa_circ_0005273	0.1627	0.0136702	2.84547	-2.8893	1.37928
hsa_circRNA_103792	hsa_circ_0003037	0.0876	0.0007318	4.37782	-0.2333	1.39892
hsa_circRNA_102712	hsa_circ_0005542	0.1428	0.0082508	3.10718	-2.4332	1.40083
hsa_circRNA_104220	hsa_circ_0006936	0.1362	0.0068983	3.1998	-2.2709	1.41094
hsa_circRNA_101436	hsa_circ_0000567	0.1373	0.0071519	3.18113	-2.3037	1.41709
hsa_circRNA_104645	hsa_circ_0001811	0.2226	0.035352	2.3456	-3.7362	1.42974
hsa_circRNA_100241	hsa_circ_0000072	0.1977	0.0255606	2.51793	-3.4494	1.43077
hsa_circRNA_102737	hsa_circ_0001017	0.213	0.0303129	2.42761	-3.6005	1.44279
hsa_circRNA_104523	hsa_circ_0082951	0.1175	0.0034611	3.55719	-1.6441	1.45245
hsa_circRNA_102517	hsa_circ_0005325	0.1825	0.0189654	2.67476	-3.1832	1.45429
hsa_circRNA_103829	hsa_circ_0072387	0.2022	0.0269353	2.49024	-3.4959	1.48732
hsa_circRNA_101056	hsa_circ_0003664	0.1669	0.0146616	2.80905	-2.9523	1.48887
hsa_circRNA_104911	hsa_circ_0088474	0.216	0.0317581	2.40283	-3.6417	1.48907
hsa_circRNA_104016	hsa_circ_0075048	0.1685	0.0152271	2.78935	-2.9863	1.49269
hsa_circRNA_103045	hsa_circ_0001147	0.2446	0.0465875	2.19683	-3.9777	1.49512
hsa_circRNA_103114	hsa_circ_0003323	0.1888	0.0215871	2.60689	-3.2989	1.51391
hsa_circRNA_100479	hsa_circ_0000195	0.1507	0.0100177	3.00674	-2.6088	1.52313
hsa_circRNA_100933	hsa_circ_0023984	0.1555	0.0106142	2.97678	-2.6611	1.52674
hsa_circRNA_101637	hsa_circ_0007099	0.1309	0.0058831	3.28216	-2.1264	1.54497
hsa_circRNA_104611	hsa_circ_0001796	0.1685	0.0153698	2.78449	-2.9947	1.5475
hsa_circRNA_104532	hsa_circ_0001772	0.2226	0.0352907	2.34653	-3.7346	1.55062
hsa_circRNA_104820	hsa_circ_0005218	0.0876	0.0011917	4.11686	-0.6749	1.5556
hsa_circRNA_103572	hsa_circ_0008351	0.1697	0.0156402	2.77541	-3.0104	1.55917
hsa_circRNA_103017	hsa_circ_0001136	0.2261	0.0377764	2.31004	-3.7944	1.56802
hsa_circRNA_104761	hsa_circ_0001847	0.1315	0.0061982	3.25517	-2.1738	1.58158
hsa_circRNA_101314	hsa_circ_0003643	0.1729	0.0161521	2.75862	-3.0393	1.58705
hsa_circRNA_104507	hsa_circ_0001756	0.141	0.0079439	3.1268	-2.3989	1.58921
hsa_circRNA_104949	hsa_circ_0089237	0.1902	0.0222172	2.59178	-3.3246	1.59402
hsa_circRNA_104575	hsa_circ_0083766	0.1175	0.0033511	3.57399	-1.6147	1.59798
hsa_circRNA_100355	hsa_circ_0014614	0.2022	0.0265787	2.49729	-3.4841	1.60202
hsa_circRNA_102736	hsa_circ_0001016	0.193	0.0231554	2.57002	-3.3615	1.61863
hsa_circRNA_104490	hsa_circ_0001746	0.1175	0.0036583	3.5284	-1.6945	1.62027
hsa_circRNA_100380	hsa_circ_0000154	0.1441	0.0087686	3.07569	-2.4883	1.64172
hsa_circRNA_104804	hsa_circ_0001865	0.2272	0.0391076	2.29143	-3.8248	1.6474
hsa_circRNA_102974	hsa_circ_0001122	0.1636	0.0142313	2.82455	-2.9255	1.64828
hsa_circRNA_000585	hsa_circ_0000515	0.1572	0.0113909	2.94017	-2.7249	1.65968
hsa_circRNA_103489	hsa_circ_0067717	0.1262	0.0053496	3.33136	-2.0401	1.66594
hsa_circRNA_001826	hsa_circ_0001190	0.2109	0.0298306	2.43613	-3.5863	1.66633
hsa_circRNA_101085	hsa_circ_0027089	0.2439	0.045743	2.20676	-3.9618	1.69043
hsa_circRNA_104326	hsa_circ_0079557	0.1269	0.0054821	3.3187	-2.0623	1.73199
hsa_circRNA_103809	hsa_circ_0072088	0.1173	0.002639	3.69844	-1.3974	1.74
hsa_circRNA_104810	hsa_circ_0005142	0.1227	0.0045502	3.4152	-1.8929	1.75649
hsa_circRNA_101231	hsa_circ_0000467	0.0876	0.0007266	4.38168	-0.2268	1.78696
hsa_circRNA_101303	hsa_circ_0030998	0.0861	0.0005346	4.54809	0.0502	1.84898
hsa_circRNA_104692	hsa_circ_0085616	0.1227	0.0046842	3.40016	-1.9193	1.84953
hsa_circRNA_104821	hsa_circ_0001875	0.1175	0.0034069	3.56539	-1.6297	1.85265
hsa_circRNA_101505	hsa_circ_0002891	0.1498	0.0097215	3.02229	-2.5817	1.8657
hsa_circRNA_102328	hsa_circ_0000839	0.0681	0.0001977	5.10065	0.9413	1.88232
hsa_circRNA_101101	hsa_circ_0002940	0.1556	0.0109561	2.96034	-2.6898	1.89568
hsa_circRNA_104634	hsa_circ_0084615	0.1572	0.0113954	2.93996	-2.7252	1.92507
hsa_circRNA_103493	hsa_circ_0006801	0.1231	0.0049588	3.37065	-1.9711	2.1469
hsa_circRNA_104764	hsa_circ_0001849	0.1366	0.0069607	3.19514	-2.2791	2.15999
hsa_circRNA_104812	hsa_circ_0007351	0.0876	0.0007333	4.37676	-0.235	2.16205
hsa_circRNA_101102	hsa_circ_0000419	0.1691	0.015516	2.77956	-3.0032	2.16782
hsa_circRNA_104834	hsa_circ_0008720	0.1685	0.0152198	2.7896	-2.9859	2.23157
hsa_circRNA_103552	hsa_circ_0007331	0.16	0.0126622	2.88526	-2.8203	2.25491
hsa_circRNA_104854	hsa_circ_0087862	0.1227	0.0048877	3.37812	-1.958	2.33642
hsa_circRNA_104852	hsa_circ_0006174	0.0876	0.001053	4.18273	-0.5626	2.86129
