# Supplementary material for: Circ_0030998 promotes tumor proliferation and angiogenesis by sponging miR-567 to regulate VEGFA in colorectal cancer
Source: Cell Death Discov. 2021 Jun 24;7:160. doi: 10.1038/s41420-021-00544-7 (PMC8257860; doi:10.1038/s41420-021-00544-7)
Supplement: Supplementary file 3 — Table S3 [file 41420_2021_544_MOESM3_ESM.xlsx]

## Sheet: circular RNA interactome
Table S3. MiRNAs that could bind with Circ_0030998 predicted by circBank and Circular RNA Interactome
circular RNA interactome	circBANK
hsa-miR-1236	hsa-miR-6809-3p
hsa-miR-556-5p	hsa-miR-556-5p
hsa-miR-558	hsa-miR-548e-5p
hsa-miR-567	hsa-miR-567
hsa-miR-574-5p	hsa-miR-1323
hsa-miR-615-5p	hsa-miR-1537-5p
	hsa-miR-2110
	hsa-miR-2117
	hsa-miR-29a-3p
	hsa-miR-29b-3p
	hsa-miR-29c-3p
	hsa-miR-3650
	hsa-miR-3663-3p
	hsa-miR-4463
	hsa-miR-4658
	hsa-miR-4725-3p
