# Supplementary material for: Circ_0030998 promotes tumor proliferation and angiogenesis by sponging miR-567 to regulate VEGFA in colorectal cancer
Source: Cell Death Discov. 2021 Jun 24;7:160. doi: 10.1038/s41420-021-00544-7 (PMC8257860; doi:10.1038/s41420-021-00544-7)
Supplement: Supplementary file 4 — Table S4 [file 41420_2021_544_MOESM4_ESM.xlsx]

## Sheet: Table S5
Table S4. The potential target genes of miR-567 predicted by three miRNA databases.
miRTarBase	DIANA	miRDB
ABI2	UBR7	CDK8
ACTA1	CBX5	A4GNT
ACVR2B	ATP1B4	AAK1
ADAMTS9	KIAA1199	ABCB5
ADH1B	RBM28	ABCC4
AKT3	NANOG	ABCC6
AMER1	GOLT1B	ABCD2
AMMECR1	PLEKHA3	ABCG1
APP	UFM1	ABHD16A
AR	INHBA	ABHD5
ARHGEF9	PLA2G12A	ABO
ASB11	ZNF468	ABR
ATP5S	ATXN1	ACER3
ATP7A	INSIG2	ACLY
AZIN1	ZSWIM6	ACOT13
BNC2	PPIL4	ACTA1
BRCC3	WDR44	ADAM12
BRWD3	SMARCC1	ADAMTS5
BVES	EFR3A	ADAMTSL3
C11orf74	CHRM3	ADGRL2
C12orf60	ANO3	ADH1B
C1D	EMP1	ADH7
CALHM5	PRPF38A	AFF4
CAPRIN1	ARHGAP20	AGO3
CBX1	ADAM10	AJAP1
CCDC38	BCL2L10	AK9
CCNK	TRMT5	AKAIN1
CDH6	PALLD	AKAP5
CDKN1A	GPATCH2L	AKAP7
CERCAM	ANKRD12	AKT3
CFL2	MOB3B	ALCAM
CHORDC1	WSB1	ALDH1A1
CHP1	ATRN	ALG10B
CLEC2D	EPCAM	ALG13
CLN8	RND3	AMMECR1
CREB1	CCNT2	ANGPTL3
CSMD1	EIF4G3	ANKFY1
CSRNP3	ITGA9	ANKRD29
CTCF	RIMS1	ANKRD31
CTSE	CALB1	ANKS1B
CYGB	TFEC	ANKUB1
CYP4V2	PRKAR2B	ANTXR2
DCAF8	PIK3C2A	AP4E1
DEK	BTAF1	APOOL
DGKH	SORD	AR
DIAPH1	AFG3L2	ARAP2
DMD	CTDSPL	ARFGEF2
DOCK7	2020-03-06	ARHGAP24
DUSP7	LIX1	ARHGAP28
DYRK2	PSD2	ARHGEF33
EDA2R	CLVS2	ARID1A
EFCAB11	SLC26A7	ARIH1
ELF2	ZNF462	ARRDC3
ELL2	HNMT	ASCC1
ENTHD1	FREM2	ATF7
ENTPD5	TMEM45B	ATG5
EOGT	KANSL1L	ATL3
EPHA1	CAMK4	ATP11A
EPHA5	ZFP36L2	ATP11C
ETV6	PAN3	ATP1B1
FBXO28	GPD1L	ATRN
FLVCR1	ZNF117	ATRNL1
GABRG1	ATP8B1	AVL9
GATM	OLA1	AZIN1
GLP1R	ADAMTS5	B3GALNT2
GLRX2	STEAP2	B3GNT2
GPBP1L1	KALRN	BBS1
GRIN2B	ITGA5	BCL11A
GXYLT2	MEMO1	BCL2L10
HACE1	LRRC58	BEST3
HHIP	EIF5A2	BIVM
HMGXB4	ABHD6	BMF
HNRNPA0	MFSD8	BNC2
HOXC8	NPY1R	BORA
IGF1	HHIP	BORCS7
IGFBP5	TMEM184C	BRIP1
IGLON5	TCERG1	BRK1
ITGA1	TMEM52B	BROX
JKAMP	CPSF2	BRWD3
KANSL1L	POLR2M	BTAF1
KATNAL1	NUDT21	BTN2A1
KCNJ3	ZNF91	BVES
KCNJ6	SCARA3	C12orf4
KCNK12	FUT9	C1GALT1
KCNK6	KCNAB1	C1orf21
KCNQ3	DESI2	C1QTNF3
KIF1B	NEUROD2	C22orf39
KPNA2	CSNK1G1	C2orf73
KPNA4	ARAP2	C4orf33
LHFPL2	PCNX	C5orf51
LHFPL5	DACH1	C8orf37
LPP	ALCAM	CA10
LRIG3	DENND5B	CADM2
LRP2BP	SEMA3E	CALB1
MAPRE2	FNIP1	CALCRL
MB21D2	OLR1	CAMK4
MBNL2	RAB6A	CAMTA1
MED10	OXR1	CAMTA2
MKLN1	TMEM70	CAND1
MMADHC	DST	CASP10
MX2	ZNF41	CBLN1
MYADM	EBF1	CCDC102B
MYO5A	CSRNP3	CCDC112
NDUFC2-KCTD14	BVES	CCDC170
NECAB1	PDS5B	CCDC191
NELL2	C2orf73	CCDC6
NEUROD2	AVL9	CCDC71L
NFIC	SWAP70	CCDC85C
NRF1	ZBTB34	CCDC88A
NT5C1B	SSBP2	CCNJL
NT5C1B-RDH14	KCNH5	CEP162
NUFIP2	FAM206A	CFAP97D1
OPCML	PSEN1	CHIC1
OSBPL9	PGR	CHST3
OXR1	NT5DC4	CHSY1
PAPSS2	DDX53	CLCA2
PATL1	KLHL15	CLDN11
PCDH11Y	HSD17B13	CLEC19A
PEG10	COA5	CLEC2D
PEX26	PAWR	CLEC4D
PGBD4	RAB12	CLIP1
PLCB1	PEX26	CLOCK
PLEKHA3	TRIM64B	CLVS2
PLP1	ZNF616	CNBP
PPP4R2	RBM43	CNIH3
PRKAA1	KRTAP4-8	CNTN5
PROX1	PCLO	CNTNAP4
PURA	APAF1	COG6
PURB	PARVA	COL4A1
RAB31	PNRC1	COX15
RBBP9	PCGF5	CPED1
RBM22	AGTPBP1	CPSF2
RGS5	MRPL35	CR2
RIC8B	FAM154B	CREBL2
RPL28	DYRK1A	CREBZF
RRAGC	FSCB	CRISPLD1
RSPO1	TAF9B	CSRNP3
SAP18	CCR6	CTBS
SATB1	KIR2DL3	CTCF
SDK2	SRP72	CTDSPL
SEC23IP	ERBB4	CTNND2
SENP1	UBE4B	CTTNBP2NL
SESN1	ZNF107	CTXN2
SHANK3	MBNL2	CXCL8
SHH	TJP1	CYP4F2
SIGMAR1	NPAS3	DACH1
SLC25A12	TRAPPC6B	DCAF16
SLC35E3	ACLY	DCANP1
SMIM21	ACVR2B	DCC
SMTN	FAR1	DCP1B
SORCS2	ATRNL1	DCTN5
SPATA6	SYT17	DDX60
SPSB1	MLF1	DENND5B
SSPN	MYO9A	DESI2
STARD8	SMC1B	DIO2
STMP1	MBNL1	DIS3
STX6	FXR1	DLG2
SV2B	ZNF100	DLGAP1
SYT9	KIR2DL4	DNMT3A
TACR3	ERGIC2	DOCK5
TAOK1	ATG5	DPY19L3
TBCK	FAM153A	DPYD
TECRL	PCGF2	DUSP16
THBS1	ENPP1	DUSP7
TLR5	ZNF37A	EDA2R
TMEM106B	NCKAP1	EDNRB
TMEM106C	SGMS1	EFCAB11
TMEM132B	XAF1	EFR3A
TMEM133	CHML	EGR3
TMTC3	SIPA1L2	EIF4G3
TRAF5	MARK1	ELL2
TRIM13	SLC30A1	ELP3
TSPAN2	CR2	ENAM
UBE2E3	CCDC170	ENPP1
UBR3	RALGPS2	EOGT
UBXN2B	ETV3	EPB41L5
UGT2B4	NKAIN2	EPCAM
USP25	ADAM12	EREG
VEGFA	NHLRC2	ERRFI1
WDR72	CNNM2	ESRP1
ZBTB34	IRAK1BP1	ETFRF1
ZDHHC15	COL11A1	ETV3
ZFHX2	EVI5	EVI5
ZFX	COX15	EXPH5
ZNF268	CLCA2	EYS
ZNF333	KLHL31	FAM102B
ZNF35	ANGPTL3	FAM120C
ZNF449	PLCE1	FAM206A
ZNF551	KLHL13	FAM3C
ZNF860	VEGFA	FAM84A
ZSWIM6	RNF220	FAM91A1
	AGO3	FAM98B
	SYNC	FAR1
	CHIC1	FAT4
	ZBTB26	FCGR3A
	OGT	FCGR3B
	PUM1	FERMT1
	FAM76A	FGF12
	KLF4	FGF5
	SLC44A1	FGFRL1
	COL15A1	FLCN
	C9orf170	FLT1
	GPR183	FNDC3B
	PSAT1	FOXI2
	KIF1B	FREM2
	OR11A1	FST
	EDNRB	FUT4
	PLXDC2	FUT9
	DIS3	FXR1
	PLCXD3	FXYD3
	PRRG1	GAB1
	NRCAM	GABRB2
	YPEL5	GABRB3
	RPS6KA3	GABRG3
	SAMD9)	GATA6
	LINGO2	GATM
	CCDC85C	GDAP2
	MOSPD2	GDPD1
	BNC2	GFPT2
	DNMT3A	GK
	SNAPC3	GLCCI1
	CDK8	GLRX3
	ZMYND11	GOLT1B
	C5orf51	GPALPP1
	RFX3	GPATCH11
	TUSC3	GPATCH2L
	C21orf59	GPC5
	CADM2	GPM6B
	HACL1	GPR107
	FOXI2	GPR183
	PCNXL4	GRAMD1C
	ZNF528	GRK3
	OPA1	GSK3B
	MB21D2	GSTA1
	WASF1	GSTA2
	EYS	GUCY1A2
	TSGA10	HCN1
	SYNPO	HEMGN
	USP49	HIVEP3
	FAT4)	HLA-DOA
	AKAP13	HLA-DRA
	ZNF207	HLA-F
	BRD7	HOMER1
	C16orf87	HOXC8
	CPSF7	HOXC9
	ARHGAP24	HSPA4L
	PPP1CB	HSPE1-MOB4
	ZNF273	HSPH1
	QRICH1	HTR1E
	VPS13B	HTR5A
	ENAM	HYKK
	RAB27A	IARS
	CYP19A1	ICE2
	TMEM106B	IGF1R
	RIC3	IKZF2
	TRIM5	IMPA1
	ZNF461	INPP4A
	FST)	INSR
	CRAMP1L	INTS6
	FAM98B	IRF2BP2
	ARHGEF12	ISPD
	TRDN	IYD
	WHSC1	JAM2
	DLG2	JCAD
	SMAD4	KALRN
	ABCG1	KANSL1L
	ROCK1	KCNAB1
	NRIP1	KCNAB3
	NCAM2	KCND2
	KIAA1009	KCNJ16
	EIF2B4	KCNJ3
	SLC8A1	KCNN3
	INPP4A	KCNV1
	TMEFF2	KIF2A
	AAK1	KIR2DL1
	CCDC14	KIR2DL3
	ZNF441	KIR2DL4
	MAP3K2	KIR2DS4
	ARHGEF33	KIR3DL1
	PRPF40A	KIR3DL2
	EXOC6B	KLHL13
	EXOC5	KLHL29
	SS18	KLHL9
	AGBL4	KLK6
	PHTF2	KPNA4
	RBM18	LAMC3
	CTXN2	LAMP3
	FAM126B	LARP4
	CTD-3074O7.11	LARP4B
	PLEKHA2	LCORL
	TNFSF10	LHFPL6
	PPP2R5C	LIMS1
	MTHFD2L	LIN28B
	ZNF300	LINGO2
	SESTD1	LIX1
	NKTR	LMLN
	TBL1XR1	LPP
	UBR3	LRCH1
	FANCD2	LRIG3
	ZNF780B	LRP12
	ANKHD1	LRRC19
	ZNF257	LRRTM3
	ROBO1	MAGEA3
	PDLIM5	MAGEA6
	CCBE1	MAP9
	PTPRJ	MARK1
	DPH6	MB21D2
	ZNF138	MBNL2
	CAGE1	MCTP2
	CCDC144A	ME2
	PIGK	MED10
	PSMC6	MFSD8
	TARM1	MIB1
	PON2	MICU3
	CDK12	MIER1
	STRBP	MKLN1
	ANKMY2	MKRN2
	C17orf105	MOB4
	LANCL1	MPP6
	MOBP	MPV17L
	DGKI	MR1
	ZKSCAN5	MRPL35
	GPM6B	MTF2
	IKZF2	MTREX
	ZNF28	MTX3
	SKIL	MYO1D
	RYK	MYOCD
	TTC26	MYSM1
	ZNF525	NAALAD2
	UBN2	NCBP1
	CCDC39	NCKAP1
	YME1L1	NEUROD2
	REPS1	NKAIN3
	FNDC3A	NLRP14
	ZFP69B	NPAS3
	PVRL3	NRXN1
	PTPLAD2	NTRK2
	PHC3	NUDT21
	SNTN	NUDT4
	GPALPP1	ODAPH
	ANKRD50	OLFM3
	POLR3G	OLR1
	WDR19	OPA1
	FAM153B	OPCML
	SPATA24	OR11A1
	ZNF131	OSBPL10
	N4BP2	OSBPL3
	RP11-766F14.2	OST4
	TTC39B	PANK3
	C4orf21	PARD3B
	RASA1	PARPBP
	SNAP91	PARVA
	RNF217	PATL1
	RPS20	PBX2
	TMEM68	PCDH17
	KCNV1	PCNX1
	EIF4G2	PDCD6IP
	BBS1	PDCL
	ACER3	PDE10A
	CD3G	PDLIM3
	ZNF720	PFDN4
	ZNF140	PGM3
	CACNB4	PGPEP1
	ATXN3	PGR
	NEK3	PHC3
	ZNF816	PIGK
	C12orf29	PIKFYVE
	CYP46A1	PKHD1
	SLIRP	PLAT
	ZNF280D	PLCXD3
	GMPR2	PLD5
	TERF2IP	PLEKHA2
	URI1	PLS3
	AMTA2	PMP2
	ZNF263	PNN
	BOD1L2	PNRC1
	KCNJ16	PPM1A
	C17orf78	PPP4R2
	DPY19L3	PPTC7
	ZNF570	PQLC3
	ZNF573	PRDM15
	CCDC68	PRDX3
	ZNF471	PRKAR2B
	ZNF83	PROKR2
	ZNF611	PSAT1
	ZNF480	PSD2
	ZNF714	PTAFR
	ZNF730	PTBP3
	ZNF708	PTPRT
	AC138655.1	PUM1
	ARL14EPL	QRICH1
	ZNF30	R3HDM2
	MEI4	RAB27A
	KCNMA1	RAB7A
	MCU	RALGPS2
	SLC25A16	RANBP17
		RARB
		RBBP9
		RBM18
		RBM27
		RBMS2
		RCOR3
		REEP1
		RGS22
		RHOT1
		RIC3
		RIMKLA
		RIMKLB
		RIMS1
		RND3
		RNF11
		RNF217
		RNF220
		RNLS
		ROCK2
		RPS6KA6
		RS1
		RYK
		SAA2
		SAMD12
		SAMD9
		SAP18
		SAXO2
		SCARA3
		SCG3
		SCN8A
		SENP1
		SESTD1
		SETD9
		SFMBT1
		SGMS1
		SH3RF1
		SH3TC2
		SIGMAR1
		SIPA1L2
		SKIL
		SKP2
		SLC12A1
		SLC18A2
		SLC25A31
		SLC25A40
		SLC26A7
		SLC30A9
		SLCO3A1
		SLITRK4
		SLMAP
		SMAD4
		SMAP1
		SMOC2
		SNAP91
		SNX13
		SORBS1
		SPRY1
		SSBP2
		STEAP2
		STK26
		STXBP5
		SUCO
		SVIP
		SWAP70
		SYNC
		SYNE1
		SYNJ2BP
		TAF9B
		TAS2R20
		TBC1D4
		TBCEL
		TBL1XR1
		TCEA1
		TCERG1
		TCF3
		TET2
		TEX55
		TFAM
		TFEC
		THAP2
		TLR2
		TM4SF1
		TMED5
		TMEM167A
		TMEM59
		TMEM68
		TMEM70
		TMEM87B
		TMPO
		TNPO1
		TOMM20
		TRAK2
		TRAM1
		TRAPPC13
		TRIM33
		TRMT13
		TRMT5
		TSGA10
		TSPAN2
		TTC26
		TUSC3
		TXLNB
		U2AF1
		U2AF1L5
		UBE2N
		UBE2W
		UBE4B
		UBN2
		UBR2
		UBR3
		UFM1
		UGT8
		UQCRC2
		UROS
		USP25
		UTS2B
		VEGFA
		VPS13B
		VPS13C
		VWC2
		WASF1
		WDR64
		WWP1
		YPEL5
		ZBTB20
		ZBTB8A
		ZC2HC1A
		ZC3H12C
		ZDHHC3
		ZFX
		ZMAT3
		ZNF140
		ZNF225
		ZNF24
		ZNF25
		ZNF250
		ZNF268
		ZNF28
		ZNF280D
		ZNF354C
		ZNF41
		ZNF441
		ZNF468
		ZNF471
		ZNF594
		ZNF704
		ZNF75A
		ZNF880
		ZSWIM6
